# Supplementary material for: Detection of recombinant breakpoint in the genome of human enterovirus E11 strain associated with a fatal nosocomial outbreak
Source: Virol J. 2022 Jun 3;19:97. doi: 10.1186/s12985-022-01821-2 (PMC9166486; doi:10.1186/s12985-022-01821-2)
Supplement: Supplementary file 1 — Additional file 1. Sequences of primers used for full genome sequences obtainment. [file 12985_2022_1821_MOESM1_ESM.ods]

## Sheet: Foglio1
Primer name	Primer Sequence
EN-1F	GCTGAAGGAGAAAACGTTCG
EN-1R	AGAAACACGGACACCCAAAG
EN-2F	GTGCGAAGAGTCTATTGAGC
EN-2R	CTGGGTGAAATCTTGCCTGT
EN-3F	CTTTGGGTGTCCGTGTTTCT
EN-3R	GTGTGGTGATCGTGGAGTTG
EN-F4	CAACTCCACGATCACCACAC
EN-R4	TACACCCCATTTCAGCCTCT
EN-F5	GCAATGCCTCAAAGTTATCA
EN-R5	CGTCACATCAAACTGTGGCAT
EN-7F-bis	TTTGTGTCCCTAGATTACTC
EN-7R-bis	GGTTAGTTTAACACTGCCTG
EN-F8	CCGTCAGCAATGCCACAGTTTGA
EN-R8	ACCAATCTGTAGTGAGTCTGGCT
EN-F9	CAGAGCACACAGGTTTTTGGCT
EN-R9	CACTGCTAATTGTGTCCGC
EN-F10	CATCCCTTGGATTAGCCAGA
EN-R10	GTTTCCTTCTCATCTGCACCA
EN-F11	AATTACCACTCGAGGTCAGA
EN-R11	GGACCACCCATCATAGAAAT
EN-12F	CCCATCAAATTATGTACA
EN-12R	CTGTTGTAATCTTCCCACACAC
EN-F13	CCYCCAAGGCTATGTCAGTA
EN-R13	TCACATCTCAGGATACCACCAC
EN-14Fbis	GGAAGTCCAAGAAAGTGAATA
EN-14Rbis	CAGTGCTGAAATGATCTTGACTA
EN-F15	AAGGCGTTGTTGGCTTTGCTG
EN-R15	AAGTGGTAGTTGCTTYAATCT
EN-16.1F-bis	TGGCTCAAACAAAAGGTGTC
EN-16R	CAATACGGCATTTGGACTTGA
EN-17Fbis	TAAATAGATTAAAGCAACTA
EN-17Rbis	TCTTCACTGACATTGGCATGT
EN-18F	CAACAAGCTGTAGTGATCATGG
EN-18R	GCCTCACTRTCCACTGATTT
EN-19F	AAGATCAACATGCCCATGTCA
EN-19R	GGCGTGGTAACACTGCCCA
EN-20Fbis	GAATTTGCGATAGCCATGATGA
EN-20Rbis	TCCTTGGAGCTCTCGATGAA
EN-21F	GCAAATTCCCAAACATGTACAT
EN-21R	TGTAGCCAGCTGYCCTGCGTAGTG
EN-22Fbis	CGAGTTCATCGAGAGCTC
EN-22Rbis	CATGCGAACCACACCGGAC
EN-23F	CTCAGTRGCAATGAGGCA
EN-23R	CGTTTGTCCARGTCACCTCATT
EN-25F	TGATCATGACACCAGCTGA
EN-24Rcox	TGYGGTAGGGTTAAGCCAATT
