# Supplementary material for: Detection of recombinant breakpoint in the genome of human enterovirus E11 strain associated with a fatal nosocomial outbreak
Source: Virol J. 2022 Jun 3;19:97. doi: 10.1186/s12985-022-01821-2 (PMC9166486; doi:10.1186/s12985-022-01821-2)
Supplement: Supplementary file 2 — Additional file 2. Sequences used for Phylogenetic analysis. Lists of genome sequence used for phylogenesis analysis for Full Genome, P1 and P3 trees. [file 12985_2022_1821_MOESM2_ESM.xlsx]

## Sheet: Foglio1
		P3						full genome						P1
		>AB426608.1 EV98						>AB426608.1 EV98						>AB426608.1 EV98
		>AB426609.1 EV107						>AB426609.1 EV107						>AB426609.1 EV107
		>AB426610.1 EV79						>AB426610.1 EV79						>AB426610.1 EV79
		>AB426611.1 EV97						>AB426611.1 EV97						>AB426611.1 EV97
		>AF029859.2 E-1 Farouk						>AF029859.2 E-1 Farouk						>AF029859.2 E-1 Farouk
		>AF039205.1 CV-B6 Schmitt						>AF039205.1 CV-B6 Schmitt						>AF039205.1 CV-B6 Schmitt
		>AF081485.1 CV-B2 Ohio						>AF081485.1 CV-B2 Ohio						>AF081485.1 CV-B2 Ohio
		>AF083069.1 E-5						>AF083069.1 E-5						>AF083069.1 E-5
		>AF085363.1 CV-B2 Ohio-1						>AF085363.1 CV-B2 Ohio-1						>AF085363.1 CV-B2 Ohio-1
		>AF105342.1 CV-B6 Schmitt						>AF105342.1 CV-B6 Schmitt						>AF105342.1 CV-B6 Schmitt
		>AF114383.1 CV-B5 Faulkner						>AF114383.1 CV-B5 Faulkner						>AF114383.1 CV-B5 Faulkner
		>AF114384.1 CV-B6 Schmitt						>AF114384.1 CV-B6 Schmitt						>AF114384.1 CV-B6 Schmitt
		>AF230973.1 E-4						>AF230973.1 E-4						>AF230973.1 E-4
		>AF231763.1 CV-B3						>AF231763.1 CV-B3						>AF231763.1 CV-B3
		>AF231764.1 CV-B3						>AF231764.1 CV-B3						>AF231764.1 CV-B3
		>AF231765.1 CV-B3						>AF231765.1 CV-B3						>AF231765.1 CV-B3
		>AF233852.1 E-4						>AF233852.1 E-4						>AF233852.1 E-4
		>AF241359.1 EV-B73						>AF241359.1 EV-B73						>AF241359.1 EV-B73
		>AF311939.1 CV-B4						>AF311939.1 CV-B4						>AF311939.1 CV-B4
		>AF317694.1 E-18 Metcalf						>AF317694.1 E-18 Metcalf						>AF317694.1 E-18 Metcalf
		>AF328683.1 CV-B4						>AF328683.1 CV-B4						>AF328683.1 CV-B4
		>AF465516.1 E-7 Wallace						>AF465516.1 E-7 Wallace						>AF465516.1 E-7 Wallace
		>AF465517.1 E-6 Charles						>AF465517.1 E-6 Charles						>AF465517.1 E-6 Charles
		>AF465518.1 E-2 Cornelis						>AF465518.1 E-2 Cornelis						>AF465518.1 E-2 Cornelis
		>AF524867.1 E-9						>AF524867.1 E-9						>AF524867.1 E-9
		>AJ493062.2 EV77						>AJ493062.2 EV77						>AJ493062.2 EV77
		>AY036578.1 E-7						>AY036578.1 E-7						>AY036578.1 E-7
		>AY036579.1 E-7 Wallace						>AY036579.1 E-7 Wallace						>AY036579.1 E-7 Wallace
		>AY167103.1 E-11 Hun/90						>AY167103.1 E-11 Hun/90						>AY167103.1 E-11 Hun/90
		>AY167104.1 E-11 Kar/87						>AY167104.1 E-11 Kar/87						>AY167104.1 E-11 Kar/87
		>AY167105.1 E-11 Kust/86						>AY167105.1 E-11 Kust/86						>AY167105.1 E-11 Kust/86
		>AY167106.1 E-11 Mor/M/82						>AY167106.1 E-11 Mor/M/82						>AY167106.1 E-11 Mor/M/82
		>AY167107.1 E-19						>AY167107.1 E-19						>AY167107.1 E-19
		>AY302539.1 E-13 Del Carmen						>AY302539.1 E-13 Del Carmen						>AY302539.1 E-13 Del Carmen
		>AY302540.1 E-14 Tow						>AY302540.1 E-14 Tow						>AY302540.1 E-14 Tow
		>AY302541.1 E-15						>AY302541.1 E-15						>AY302541.1 E-15
		>AY302542.1 E-16 Harrington						>AY302542.1 E-16 Harrington						>AY302542.1 E-16 Harrington
		>AY302543.1 E-17						>AY302543.1 E-17						>AY302543.1 E-17
		>AY302544.1 E-19 Burke						>AY302544.1 E-19 Burke						>AY302544.1 E-19 Burke
		>AY302545.1 E-2 Cornelis						>AY302545.1 E-2 Cornelis						>AY302545.1 E-2 Cornelis
		>AY302546.1 E-20						>AY302546.1 E-20						>AY302546.1 E-20
		>AY302547.1 E-21 Farina						>AY302547.1 E-21 Farina						>AY302547.1 E-21 Farina
		>AY302548.1 E-24 DeCamp						>AY302548.1 E-24 DeCamp						>AY302548.1 E-24 DeCamp
		>AY302549.1 E-25						>AY302549.1 E-25						>AY302549.1 E-25
		>AY302550.1 E-26 Coronel						>AY302550.1 E-26 Coronel						>AY302550.1 E-26 Coronel
		>AY302551.1 E-27 Bacon						>AY302551.1 E-27 Bacon						>AY302551.1 E-27 Bacon
		>AY302552.1 E-29						>AY302552.1 E-29						>AY302552.1 E-29
		>AY302553.1 E-3 Morrisey						>AY302553.1 E-3 Morrisey						>AY302553.1 E-3 Morrisey
		>AY302554.1 E-31 Caldwell						>AY302554.1 E-31 Caldwell						>AY302554.1 E-31 Caldwell
		>AY302555.1 E-32						>AY302555.1 E-32						>AY302555.1 E-32
		>AY302556.1 E-33 Toluca-3						>AY302556.1 E-33 Toluca-3						>AY302556.1 E-33 Toluca-3
		>AY302557.1 E-4 Pesacek						>AY302557.1 E-4 Pesacek						>AY302557.1 E-4 Pesacek
		>AY302558.1 E-6 D'Amori						>AY302558.1 E-6 D'Amori						>AY302558.1 E-6 D'Amori
		>AY302559.1 E-7 Wallace						>AY302559.1 E-7 Wallace						>AY302559.1 E-7 Wallace
		>AY302560.1 EV69 Toluca-1						>AY302560.1 EV69 Toluca-1						>AY302560.1 EV69 Toluca-1
		>AY556070.1 EV75						>AY556070.1 EV75						>AY556070.1 EV75
		>AY843297.1 EV79						>AY843297.1 EV79						>AY843297.1 EV79
		>AY843298.1 EV80						>AY843298.1 EV80						>AY843298.1 EV80
		>AY843299.1 EV81						>AY843299.1 EV81						>AY843299.1 EV81
		>AY843300.1 EV82						>AY843300.1 EV82						>AY843300.1 EV82
		>AY843301.1 EV83						>AY843301.1 EV83						>AY843301.1 EV83
		>AY843303.1 EV85						>AY843303.1 EV85						>AY843303.1 EV85
		>AY843304.1 EV86						>AY843304.1 EV86						>AY843304.1 EV86
		>AY843305.1 EV87						>AY843305.1 EV87						>AY843305.1 EV87
		>AY843308.1 EV101						>AY843308.1 EV101						>AY843308.1 EV101
		>AY875692.1 CV-B5						>AY875692.1 CV-B5						>AY875692.1 CV-B5
		>D00627.1 CV-A9 Griggs						>D00627.1 CV-A9 Griggs						>D00627.1 CV-A9 Griggs
		>DQ902712.1 EV84						>DQ902712.1 EV84						>DQ902712.1 EV84
		>DQ902713.1 EV100						>DQ902713.1 EV100						>DQ902713.1 EV100
		>GU109481.1 CV-B3						>GU109481.1 CV-B3						>GU109481.1 CV-B3
		>GU376747.1 CV-B5						>GU376747.1 CV-B5						>GU376747.1 CV-B5
		>HQ998851.1 CV-B5 Henan/2010						>HQ998851.1 CV-B5 Henan/2010						>HQ998851.1 CV-B5 Henan/2010
		>JN580070.1 CV-B5						>JN580070.1 CV-B5						>JN580070.1 CV-B5
		>JX017380.1 CV-B5						>JX017380.1 CV-B5						>JX017380.1 CV-B5
		>JX017381.1 CV-B5						>JX017381.1 CV-B5						>JX017381.1 CV-B5
		>JX017382.1 CV-B5						>JX017382.1 CV-B5						>JX017382.1 CV-B5
		>JX017383.1 CV-B5						>JX017383.1 CV-B5						>JX017383.1 CV-B5
		>JX276378.1 CV-B5						>JX276378.1 CV-B5						>JX276378.1 CV-B5
		>JX644073.1 EV80						>JX644073.1 EV80						>JX644073.1 EV80
		>JX843811.1 CV-B5						>JX843811.1 CV-B5						>JX843811.1 CV-B5
		>JX898909.1 EV85						>JX898909.1 EV85						>JX898909.1 EV85
		>KC292019.1 EVB87						>KC292019.1 EVB87						>KC292019.1 EVB87
		>KF311743.1 CV-B5						>KF311743.1 CV-B5						>KF311743.1 CV-B5
		>KF312882.1 EVB111						>KF312882.1 EVB111						>KF312882.1 EVB111
		>KF874627.1 EVB75						>KF874627.1 EVB75						>KF874627.1 EVB75
		>KF990476.1 EV106						>KF990476.1 EV106						>KF990476.1 EV106
		>KJ701248.1 EV107						>KJ701248.1 EV107						>KJ701248.1 EV107
		>KJ755189.1 EVB81						>KJ755189.1 EVB81						>KJ755189.1 EVB81
		>KJ755190.1 EVB81						>KJ755190.1 EVB81						>KJ755190.1 EVB81
		>KP233830.1 CV-B5						>KP233830.1 CV-B5						>KP233830.1 CV-B5
		>KP266575.1 CV-B5						>KP266575.1 CV-B5						>KP266575.1 CV-B5
		>KP266576.1 CV-B5						>KP266576.1 CV-B5						>KP266576.1 CV-B5
		>KP266577.1 CV-B5						>KP266577.1 CV-B5						>KP266577.1 CV-B5
		>KP266578.1 CV-B5						>KP266578.1 CV-B5						>KP266578.1 CV-B5
		>KP289438.1 CV-B5						>KP289438.1 CV-B5						>KP289438.1 CV-B5
		>KT006374.1 CV-B4						>KT006374.1 CV-B4						>KT006374.1 CV-B4
		>KT285006.1 CV-B5						>KT285006.1 CV-B5						>KT285006.1 CV-B5
		>KT285007.1 CV-B5						>KT285007.1 CV-B5						>KT285007.1 CV-B5
		>KT285008.1 CV-B5						>KT285008.1 CV-B5						>KT285008.1 CV-B5
		>KT285009.1 CV-B5						>KT285009.1 CV-B5						>KT285009.1 CV-B5
		>KT285010.1 CV-B5						>KT285010.1 CV-B5						>KT285010.1 CV-B5
		>KT285011.1 CV-B5						>KT285011.1 CV-B5						>KT285011.1 CV-B5
		>KT285012.1 CV-B5						>KT285012.1 CV-B5						>KT285012.1 CV-B5
		>KT285013.1 CV-B5						>KT285013.1 CV-B5						>KT285013.1 CV-B5
		>KT285014.1 CV-B5						>KT285014.1 CV-B5						>KT285014.1 CV-B5
		>KT285015.1 CV-B5						>KT285015.1 CV-B5						>KT285015.1 CV-B5
		>KT285016.1 CV-B5						>KT285016.1 CV-B5						>KT285016.1 CV-B5
		>KT285017.1 CV-B5						>KT285017.1 CV-B5						>KT285017.1 CV-B5
		>KT285018.1 CV-B5						>KT285018.1 CV-B5						>KT285018.1 CV-B5
		>KX527626.1 ECHO11_INMI						>KX527626.1 ECHO11_INMI						>KX527626.1 ECHO11_INMI
		>M16560.1 CV-B1						>M16560.1 CV-B1						>M16560.1 CV-B1
		>M16572.1 CV-B3						>M16572.1 CV-B3						>M16572.1 CV-B3
		>M33854.1 CV-B3						>M33854.1 CV-B3						>M33854.1 CV-B3
		>MG845887.1 CV B1						>MG845887.1 CV B1						>MG845887.1 CV B1
		>U16283.1 E-6						>U16283.1 E-6						>U16283.1 E-6
		>U57056.1 CV-B3						>U57056.1 CV-B3						>U57056.1 CV-B3
		>X05690.1 CV-B4						>X05690.1 CV-B4						>X05690.1 CV-B4
		>X67706.1 CV-B5						>X67706.1 CV-B5						>X67706.1 CV-B5
		>X77708.1 E-12 Travis						>X77708.1 E-12 Travis						>X77708.1 E-12 Travis
		>X79047.1 E-12						>X79047.1 E-12						>X79047.1 E-12
		>X80059.1 E-11						>X80059.1 E-11						>X80059.1 E-11
		>X84981.1 E-9 Hill						>X84981.1 E-9 Hill						>X84981.1 E-9 Hill
		>X92886.1 E-9 Barty						>X92886.1 E-9 Barty						>X92886.1 E-9 Barty
