# Supplementary material for: Detection of recombinant breakpoint in the genome of human enterovirus E11 strain associated with a fatal nosocomial outbreak
Source: Virol J. 2022 Jun 3;19:97. doi: 10.1186/s12985-022-01821-2 (PMC9166486; doi:10.1186/s12985-022-01821-2)
Supplement: Supplementary file 4 — Additional file 4. Comparison of nucleotide and amino acid sequences. Sequence comparison of nucleotide and amino acid of all full-length sequences. [file 12985_2022_1821_MOESM4_ESM.xlsx]

## Sheet: nu
nt Pos	Iso_Pt1_L	Iso_Pt2_S	Iso_Pt3_S	Pt1_L
403	C		T
893	C	T
2158	G	A
2234	C	T	T	T
3644	T	A	A
3648	T			C
4166	A	G
5567	T	C
5755	T		G
5756	G		C
5942	C	T
6417	G	A
7024	T	G
7026	A	G
7027	C	A
7229	T	C

## Sheet: aa
aa Pos	Iso_Pt1_L	Iso_Pt2_S	Iso_Pt3_S	Pt1_L
478	G	D
1677	L		C
1898	S	T
2100	V	G
2101	T	E
